# Supplementary material for: Genome-wide association mapping for component traits of drought and heat tolerance in wheat
Source: Front Plant Sci. 2022 Aug 16;13:943033. doi: 10.3389/fpls.2022.943033 (PMC9429996; doi:10.3389/fpls.2022.943033)
Supplement: Supplementary file 2 [file Data_Sheet_2.ZIP]

Archive with 4 entries (4 files):
- Supp.Figure 1.docx
- Supp.Figure 2.docx
- Supp.Figure 3.docx
- Supp.Figure 4.docx
